# Supplementary material for: A Systematic Review and Meta-Analysis of the Incidence and Risk Factors for Major Adverse Cardiovascular Events in Patients with Unrepaired Abdominal Aortic Aneurysms
Source: Biomedicines. 2023 Apr 14;11(4):1178. doi: 10.3390/biomedicines11041178 (PMC10135825; doi:10.3390/biomedicines11041178)
Supplement: Supplementary file 1 [file biomedicines-11-01178-s001.zip]

Archive with 1 entries (1 files):
- biomedicines-2278545-supplementary.pdf
